# Supplementary material for: Human Body Burden of Heavy Metals and Health Consequences of Pb Exposure in Guiyu, an E-Waste Recycling Town in China
Source: Int J Environ Res Public Health. 2021 Nov 26;18(23):12428. doi: 10.3390/ijerph182312428 (PMC8657058; doi:10.3390/ijerph182312428)
Supplement: Supplementary file 1 [file ijerph-18-12428-s001.zip]

Archive with 1 entries (1 files):
- ijerph-1441855-supplementary.pdf
